# Supplementary material for: Modified 3D Graphene for Sensing and Electrochemical Capacitor Applications
Source: Nanomaterials (Basel). 2024 Jan 2;14(1):108. doi: 10.3390/nano14010108 (PMC10780470; doi:10.3390/nano14010108)
Supplement: Supplementary file 1 [file nanomaterials-14-00108-s001.zip]

Archive with 1 entries (1 files):
- nanomaterials-2748626-supplementary.pdf
